# Supplementary material for: Effects of Combined Application of Biochar and Nitrogen Fertilizer on Forage Growth and Water- and Nitrogen-Use Efficiency in Managed Grassland
Source: Plants (Basel). 2026 Jul 19;15(14):2203. doi: 10.3390/plants15142203 (PMC13417073; doi:10.3390/plants15142203)
Supplement: Supplementary file 1 [file plants-15-02203-s001.zip]

Archive with 1 entries (1 files):
- plants-4363035-supplementary.pdf
